# Supplementary material for: Metabolic Engineering of Saccharomyces cerevisiae for Production of Canthaxanthin, Zeaxanthin, and Astaxanthin
Source: J Fungi (Basel). 2024 Jun 18;10(6):433. doi: 10.3390/jof10060433 (PMC11205050; doi:10.3390/jof10060433)
Supplement: Supplementary file 1 [file jof-10-00433-s001.zip]

Archive with 1 entries (1 files):
- jof-3035696-supplementary.pdf
